# Supplementary material for: U–Pb dating for zircons from granitic rocks in southwestern Cambodia
Source: Heliyon. 2023 Sep 2;9(9):e19734. doi: 10.1016/j.heliyon.2023.e19734 (PMC10559013; doi:10.1016/j.heliyon.2023.e19734)
Supplement: Multimedia component 1 [file mmc1.xlsx]

## Sheet: Pha Aok（CG319）
	Table S1 U–Pb dating results for zircons of granitic rocks from southwestern Cambodia.
	Pha Aok (CG319)
	type*	Sample	207Pb/235U	±2σ	206Pb/238U	±2σ	error correlation	207Pb/235U Age (Ma)	±2σ	206Pb/238U Age (Ma)	±2σ	concordance (%)	excluded	reason
	D	CG319-1	0.115567	0.00702528	0.0142523	0.000520776	0.601081	112.334	6.03947	91.2279	3.30954	―
	C	CG319-2	0.0932548	0.0142226	0.012556	0.000799368	0.417433	91.5928	13.8382	80.4373	5.08815	113.869
	D	CG319-3	0.13284	0.00803135	0.0127138	0.00046614	0.606431	128.106	6.80482	81.442	2.96687	―
	D	CG319-4	0.0849774	0.00209964	0.0122592	0.000220164	0.726844	82.3856	2.56194	78.5476	1.40201	―
	C	CG319-5	0.0867299	0.00445146	0.0129525	0.000241156	0.362751	84.0163	2.8619	82.9614	1.53462	101.272
	D	CG319-6	0.1297	0.00735668	0.0140449	0.000305292	0.383228	123.201	5.10967	89.909	1.94064	―
	C	CG319-7	0.0810874	0.00391156	0.0122757	0.000215116	0.363272	78.7568	2.29832	78.6522	1.36984	100.133
	*C : Concordia Sample *D : Discordia Sample **concordance (%) : [(207Pb/235U Age / 206Pb/238U Age)]*100

## Sheet: Phnom Den（CG321）
	Table S1. U–Pb dating results for zircons of granitic rocks from southwestern Cambodia.
	Phnom Den (CG321)
	type*	Sample	207Pb/235U	±2σ	206Pb/238U	±2σ	error correlation	207Pb/235U Age (Ma)	±2σ	206Pb/238U Age (Ma)	±2σ	concordance (%)	excluded	reason
	D	CG321-1	0.211824	0.0151118	0.016347	0.000591118	0.506869	196.91	9.157	104.528	3.74876	―
	D	CG321-2	0.151372	0.0121289	0.0160092	0.000629689	0.490886	144.497	8.64937	102.384	3.99466	―
	C	CG321-3	0.0991105	0.00777033	0.015293	0.000570896	0.47615	96.8981	5.65692	97.8388	3.62429	99.0385
	D	CG321-4	0.152897	0.0131531	0.0162415	0.00067946	0.486305	145.853	9.83996	103.858	4.30936	―
	C	CG321-5	0.102411	0.00765277	0.0154591	0.00056098	0.485613	99.9712	5.32306	98.8935	3.56076	101.09
	C	CG321-6	0.104965	0.00748568	0.0154173	0.000544096	0.494862	102.343	4.94016	98.6277	3.45375	103.767
	C	CG321-7	0.100133	0.0104421	0.0147816	0.000675848	0.438449	97.8513	8.85033	94.5911	4.29262	103.447
	C	CG321-8	0.0981805	0.00741316	0.0154834	0.000564177	0.482582	96.0306	5.22458	99.0475	3.58097	96.9541
	C	CG321-9	0.101015	0.00588201	0.0149417	0.000447741	0.514619	99.7097	4.86339	95.6078	2.84352	104.29
	C	CG321-10	0.0984742	0.0048026	0.0152959	0.000417945	0.56026	97.3185	3.58659	97.8573	2.65338	99.4494
	D	CG321-11	0.142968	0.0185156	0.0163098	0.00097421	0.461217	138.406	17.2837	104.292	6.1779	―
	C	CG321-12	0.110482	0.00552354	0.0156662	0.000435606	0.556164	108.572	4.16157	100.208	2.76449	108.346
	C	CG321-13	0.102865	0.00595671	0.0149725	0.000448172	0.516905	101.448	4.90706	95.8038	2.84617	105.892
	C	CG321-14	0.108409	0.00503435	0.0153831	0.000412468	0.577387	106.638	3.57973	98.4109	2.61839	108.36
	C	CG321-15	0.0956326	0.00673915	0.0151306	0.000502984	0.471737	94.637	5.96104	96.8073	3.19372	97.7582
	C	CG321-16	0.0973518	0.00480957	0.0150532	0.000413648	0.556212	96.2602	3.63084	96.316	2.62674	99.942
	*C : Concordia Sample *D : Discordia Sample **concordance (%) : [(207Pb/235U Age / 206Pb/238U Age)]*100

## Sheet: Phnom Baseth North  (CG302)
	Table S1. U–Pb dating results for zircons of granitic rocks from southwestern Cambodia.
	Phnom Baseth North (CG302)
	type*	Sample	207Pb/235U	±2σ	206Pb/238U	±2σ	error correlation	207Pb/235U Age (Ma)	±2σ	206Pb/238U Age (Ma)	±2σ	concordance (%)	excluded	reason
	C	CG302-1	0.209172	0.0069737	0.0299147	0.000530816	0.532232	192.858	5.85606	190.014	3.32247	101.497
	C	CG302-2	0.208941	0.00637218	0.0300395	0.000502176	0.548149	192.664	5.35196	190.796	3.14283	100.979
	C	CG302-3	0.208829	0.00654533	0.0299744	0.000510171	0.543029	192.569	5.4979	190.388	3.19306	101.146
	C	CG302-4	0.207996	0.00662972	0.0301163	0.000518274	0.539905	191.87	5.57262	191.276	3.24333	100.31
	C	CG302-5	0.200976	0.00626971	0.0289948	0.00049166	0.543552	185.952	5.30082	184.254	3.08014	100.921
	C	CG302-6	0.219046	0.00683249	0.0306526	0.0005205	0.544391	201.116	5.691	194.631	3.25557	103.332
	C	CG302-7	0.204584	0.00669563	0.0297051	0.000520043	0.534918	188.997	5.64396	188.703	3.2557	100.156
	C	CG302-8	0.207173	0.0065957	0.0295894	0.000508805	0.540116	191.178	5.5478	187.978	3.1857	―	〇	core
	C	CG302-9	0.210354	0.00681006	0.029923	0.000520584	0.537387	193.85	5.71305	190.066	3.2584	101.991
	※	CG302-10	0.344893	0.0112499	0.0300083	0.000536393	0.547996	300.873	8.49361	190.6	3.35707	157.856
	C	CG302-11	0.209233	0.00770122	0.0299236	0.000569294	0.516884	192.909	6.46665	190.07	3.56328	101.493
	C	CG302-12	0.220016	0.00792641	0.0309709	0.000582385	0.521955	201.923	6.59692	196.622	3.64151	102.696
	C	CG302-13	0.208103	0.00661488	0.0298008	0.000511934	0.540434	191.959	5.55966	189.301	3.20464	101.404
	C	CG302-14	0.217603	0.00575142	0.0302558	0.000436705	0.546096	199.913	4.79623	192.149	2.73251	104.041
	D	CG302-15	0.238012	0.00605603	0.030426	0.000431212	0.557002	216.791	4.96699	193.214	2.69769	―
	C	CG302-16	0.208279	0.00501412	0.0301157	0.000408121	0.562921	192.108	4.21364	191.272	2.554	100.437
	C	CG302-17	0.212279	0.0055228	0.0305873	0.000435893	0.547757	195.464	4.6258	194.223	2.72655	100.639
	D	CG302-18	0.336852	0.00870942	0.0330747	0.000488335	0.571047	294.784	6.61509	209.763	3.04722	―
	C	CG302-19	0.208221	0.00516136	0.030263	0.000417564	0.556637	192.059	4.33758	192.194	2.61272	99.9296
	C	CG302-20	0.214884	0.00683926	0.0303428	0.000498437	0.516118	197.643	5.71615	192.694	3.11851	102.568
	D	CG302-21	0.235587	0.0057805	0.0321519	0.000443963	0.562763	214.8	4.75031	204.002	2.77282	―
	※	CG302-22	0.169751	0.00437788	0.0232599	0.000325328	0.542329	159.203	3.80015	148.225	2.04953	―	〇	Pb loss
	C	CG302-23	0.206201	0.00557175	0.0298919	0.00043571	0.539441	190.36	4.69031	189.872	2.72724	100.257
	C	CG302-24	0.220557	0.00602765	0.0312771	0.000462141	0.540655	202.373	5.01441	198.536	2.8888	101.932
	C	CG302-25	0.208498	0.00498731	0.0299691	0.000404593	0.564392	192.292	4.19035	190.355	2.53229	101.017
	*C : Concordia Sample *D : Discordia Sample **concordance (%) : [(207Pb/235U Age / 206Pb/238U Age)]*100

## Sheet: Phnom Baseth South (CG306) 
	Table S1. U–Pb dating results for zircons of granitic rocks from southwestern Cambodia.
	Phnom Baseth South (CG306)
	type*	Sample	207Pb/235U	±σ	206Pb/238U	±σ	error correlation	207Pb/235U Age (Ma)	±σ	206Pb/238U Age (Ma)	±σ	concordance (%)	excluded	reason
	C	CG306-1	0.206773	0.00819056	0.0310567	0.000666689	0.210837	194.255	5.18384	197.158	4.16695	98.5271
	C	CG306-2	0.210136	0.00805744	0.0306774	0.000644053	0.214265	197.126	4.91289	194.786	4.027	101.201
	C	CG306-3	0.203631	0.00870429	0.0316003	0.000715255	0.207633	191.564	5.89486	200.556	4.46804	95.5166
	D	CG306-4	0.235008	0.00894342	0.0283256	0.000592222	0.239627	218.115	5.29647	180.06	3.71148	―
	C	CG306-5	0.210206	0.00889011	0.031678	0.000712988	0.214337	197.186	5.94132	201.042	4.45355	98.0819
	※	CG306-6	0.824278	0.0339414	0.0297126	0.000721463	0.840477	619.409	14.9584	188.749	4.51506	―	〇	inclusion
	C	CG306-7	0.200969	0.00793771	0.0302298	0.000647256	0.204919	189.28	5.03437	191.986	4.04877	98.5902
	C	CG306-8	0.208823	0.00820036	0.0306738	0.000654726	0.212927	196.006	5.13664	194.764	4.09373	100.638
	C	CG306-9	0.20629	0.00811185	0.0306835	0.000655347	0.210344	193.841	5.09883	194.825	4.09757	99.4952
	C	CG306-10	0.218067	0.00893198	0.03301	0.000727417	0.222352	203.866	5.77495	209.532	4.53767	97.2958
	C	CG306-11	0.204954	0.00779691	0.0304201	0.000635053	0.208981	192.698	4.7313	193.177	3.97174	99.7517
	C	CG306-12	0.228831	0.00874869	0.030746	0.000644762	0.233328	212.942	5.23474	195.215	4.03116	109.081
	C	CG306-13	0.205396	0.00732821	0.0304183	0.000816857	0.211739	195.011	6.05131	193.166	5.10832	100.955
	C	CG306-14	0.203829	0.00733103	0.0304568	0.000820141	0.210123	193.656	6.07088	193.406	5.12867	100.129
	D	CG306-15	0.313524	0.0119043	0.0309983	0.000867309	0.323206	284.366	9.13471	196.793	5.42065	―
	C	CG306-16	0.201651	0.00740765	0.0307196	0.000833371	0.207878	191.771	6.16901	195.05	5.21004	98.3185
	C	CG306-17	0.213107	0.00766069	0.0321345	0.00086569	0.219688	201.65	6.29204	203.894	5.40459	98.8996
	C	CG306-18	0.224686	0.00795643	0.031223	0.000837388	0.231625	211.539	6.45499	198.198	5.23258	106.731
	D	CG306-19	0.244172	0.00835851	0.0293413	0.000777617	0.251712	227.966	6.626	186.424	4.86811	―
	D	CG306-20	0.228529	0.0077381	0.0297819	0.00078565	0.235586	214.799	6.19829	189.183	4.91628	―
	C	CG306-21	0.228128	0.00806907	0.0302188	0.000810454	0.235173	214.46	6.52771	191.917	5.06928	111.746
	C	CG306-22	0.197516	0.00678903	0.0290172	0.000768882	0.203615	188.181	5.60191	184.394	4.81496	102.053
	※	CG306-23	0.299003	0.0102317	0.0278306	0.000738841	0.308237	272.813	7.76149	176.957	4.63225	―	〇	resin
	D	CG306-24	0.324417	0.0111689	0.031007	0.000825978	0.334436	292.947	8.31559	196.848	5.16239	―
	*C : Concordia Sample *D : Discordia Sample **concordance (%) : [(207Pb/235U Age / 206Pb/238U Age)]*100

## Sheet: Dar  (CG308)
	Table S1. U–Pb dating results for zircons of granitic rocks from southwestern Cambodia.
	Dar (CG308)
	type*	Sample	207Pb/235U	±2σ	206Pb/238U	±2σ	error correlation	207Pb/235U Age (Ma)	±2σ	206Pb/238U Age (Ma)	±2σ	concordance (%)	excluded	reason
	D	CG308-1	0.251782	0.0121679	0.0320646	0.000790809	0.510333	228.022	9.87001	203.457	4.9395	―
	D	CG308-2	0.256724	0.00714203	0.0317772	0.000524243	0.593009	232.023	5.77048	201.662	3.2754	―
	C	CG308-3	0.21994	0.00940248	0.0313423	0.000678743	0.506567	201.86	7.82589	198.944	4.24249	101.466
	C	CG308-4	0.225391	0.00904151	0.0317173	0.000657947	0.517118	206.386	7.49197	201.287	4.11101	102.533
	C	CG308-5	0.225211	0.0111001	0.0318738	0.000773063	0.492089	206.238	9.19912	202.265	4.82955	101.964
	C	CG308-6	0.211636	0.00801314	0.0310406	0.000609664	0.518738	194.925	6.71522	197.058	3.81183	98.9177
	C	CG308-7	0.226788	0.00861193	0.0312608	0.000624992	0.526495	207.544	7.12789	198.434	3.90683	104.591
	C	CG308-8	0.206009	0.00769922	0.0306818	0.000593916	0.517945	190.198	6.48226	194.814	3.71466	97.6305
	C	CG308-9	0.218636	0.00690882	0.0309209	0.000541656	0.554357	200.774	5.75651	196.31	3.38701	102.274
	C	CG308-10	0.212583	0.00852258	0.0306354	0.000628043	0.511357	195.718	7.13657	194.524	3.92828	100.614
	C	CG308-11	0.21624	0.00773572	0.0308282	0.000585279	0.530702	198.775	6.4582	195.729	3.66012	101.556
	D	CG308-12	0.274725	0.0110307	0.0322491	0.000699847	0.540482	246.465	8.78649	204.609	4.37055	―
	D	CG308-13	2.37663	0.0947039	0.0489516	0.00153268	0.785738	1235.6	28.4784	308.082	9.41921	―
	C	CG308-14	0.212609	0.00795343	0.0306802	0.000707815	0.61672	195.739	6.65984	194.804	4.42704	100.48
	C	CG308-15	0.222668	0.0164575	0.0307661	0.00111514	0.490397	204.128	13.6674	195.341	6.97406	104.498
	C	CG308-16	0.220043	0.00850551	0.0310359	0.000730396	0.608838	201.946	7.07873	197.028	4.5667	102.496
	D	CG308-17	0.253083	0.00968418	0.0318818	0.000755536	0.619315	229.077	7.84717	202.315	4.72001	―
	※	CG308-18	0.410437	0.0130079	0.0258851	0.000565472	0.68929	349.19	9.36445	164.743	3.55329	―	〇	crack
	D	CG308-19	0.243872	0.0110765	0.0309671	0.000810665	0.576367	221.586	9.04187	196.598	5.06891	―
	C	CG308-20	0.219011	0.00822258	0.0315168	0.000729822	0.616784	201.086	6.84905	200.034	4.56098	100.526
	C	CG308-21	0.212466	0.00813733	0.0313037	0.000730651	0.609426	195.62	6.81463	198.702	4.56711	98.4486
	※	CG308-22	0.786478	0.0323398	0.0227149	0.00064487	0.690416	589.172	18.381	144.791	4.06477	―	〇	crack
	D	CG308-23	0.230249	0.00909035	0.030535	0.000730419	0.605887	210.404	7.5027	193.896	4.56907	―
	D	CG308-24	0.239964	0.00929772	0.031573	0.000749996	0.613074	218.391	7.61373	200.386	4.68681	―
	D	CG308-25	0.230626	0.00964481	0.0307411	0.000759971	0.591143	210.715	7.95788	195.185	4.75297	―
	*C : Concordia Sample *D : Discordia Sample **concordance (%) : [(207Pb/235U Age / 206Pb/238U Age)]*100

## Sheet: Phnom Aural North (CG313)
	Table S1. U–Pb dating results for zircons of granitic rocks from southwestern Cambodia.
	Phnom Aural North (CG313)
	type*	Sample	207Pb/235U	±2σ	206Pb/238U	±2σ	error correlation	207Pb/235U Age (Ma)	±2σ	206Pb/238U Age (Ma)	±2σ	concordance (%)	excluded	reason
	C	CG313-1	0.22328	0.011029	0.0314946	0.000974244	0.626246	204.636	9.15463	199.896	6.08862	102.371
	C	CG313-2	0.219321	0.0114057	0.0324772	0.00102894	0.609216	201.345	9.498	206.034	6.42433	97.7242
	C	CG313-3	0.217591	0.012412	0.0319159	0.00106453	0.584726	199.903	10.3507	202.528	6.65016	98.7039
	C	CG313-4	0.217912	0.0117257	0.031878	0.00102913	0.599959	200.17	9.77578	202.291	6.42923	98.9515
	C	CG313-5	0.215448	0.0124157	0.0319852	0.00107081	0.580945	198.114	10.3721	202.961	6.68894	97.6121
	C	CG313-6	0.222372	0.0113907	0.0314618	0.000992702	0.615978	203.882	9.46188	199.691	6.20417	102.099
	C	CG313-7	0.220023	0.0102602	0.0315072	0.000944956	0.643155	201.929	8.53918	199.974	5.90551	100.977
	D	CG313-8	0.243597	0.0144101	0.0324276	0.00112848	0.588282	221.362	11.7657	205.724	7.04616	―
	C	CG313-9	0.211937	0.0132844	0.0316671	0.00111077	0.559603	195.177	11.13	200.974	6.9407	97.1158
	C	CG313-10	0.221822	0.013135	0.032275	0.00110413	0.577736	203.425	10.9157	204.771	6.89513	99.3429
	C	CG313-11	0.222921	0.0119726	0.0318077	0.00102946	0.602616	204.338	9.94075	201.852	6.43176	101.231
	C	CG313-12	0.217731	0.0114492	0.0319786	0.0010204	0.606815	200.02	9.54669	202.92	6.37408	98.5706
	C	CG313-13	0.225511	0.0164742	0.0320789	0.00126085	0.53803	206.486	13.6495	203.546	7.87533	101.444
	C	CG313-14	0.225926	0.0113355	0.0317701	0.000842153	0.528321	206.83	9.38872	201.617	5.2617	102.586
	C	CG313-15	0.230365	0.00998083	0.0319979	0.000766976	0.553235	210.5	8.23688	203.041	4.79094	103.674
	C	CG313-16	0.216165	0.0121092	0.0314265	0.000895046	0.508417	198.713	10.11	199.47	5.59404	99.6206
	C	CG313-17	0.218076	0.0139913	0.0312476	0.000994841	0.496236	200.308	11.6631	198.352	6.21883	100.986
	C	CG313-18	0.223301	0.00898339	0.0319538	0.00072369	0.562966	204.654	7.45653	202.765	4.52075	100.932
	C	CG313-19	0.21825	0.0108287	0.0306331	0.000799035	0.525718	200.452	9.02546	194.509	4.99781	103.055
	C	CG313-20	0.218187	0.0129985	0.0329583	0.000984205	0.501251	200.4	10.8345	209.037	6.14216	95.8683
	C	CG313-21	0.227223	0.0112269	0.0321565	0.000842566	0.530309	207.904	9.28891	204.031	5.26231	101.898
	C	CG313-22	0.218617	0.01209	0.0318731	0.000900218	0.510719	200.758	10.0737	202.261	5.62393	99.2571
	D	CG313-23	0.238709	0.0110129	0.0325105	0.000818837	0.545936	217.363	9.02736	206.242	5.11236	―
	D	CG313-24	0.261434	0.0114395	0.0324406	0.000804829	0.566981	235.822	9.20817	205.805	5.02524	―
	*C : Concordia Sample *D : Discordia Sample **concordance (%) : [(207Pb/235U Age / 206Pb/238U Age)]*100

## Sheet: Phnom Aural South  (CG316)
	Table S1. U–Pb dating results for zircons of granitic rocks from southwestern Cambodia.
	Phnom Aural South (CG316)
	type*	Sample	207Pb/235U	±2σ	206Pb/238U	±2σ	error correlation	207Pb/235U Age (Ma)	±2σ	206Pb/238U Age (Ma)	±2σ	concordance (%)	excluded	reason
	C	CG316-1	0.220788	0.00383402	0.0315372	0.000284573	0.218522	200.679	2.77913	200.162	1.77814	100.258
	D	CG316-2	0.236346	0.00412656	0.0095964	9.07e-05	0.233921	213.43	3.04142	61.5674	0.5791	―
	C	CG316-3	0.21574	0.00352275	0.0313879	0.000268647	0.213526	196.507	2.49239	199.229	1.67889	98.6339
	D	CG316-4	0.244242	0.00485857	0.0320756	0.000330221	0.241735	219.84	3.62898	203.526	2.06225	―
	C	CG316-5	0.206588	0.0057829	0.0308114	0.00042173	0.204468	188.899	4.74945	195.624	2.63684	96.5623
	C	CG316-6	0.229715	0.00457567	0.0321642	0.000328766	0.227358	208.015	3.4553	204.079	2.05299	101.929
	C	CG316-7	0.22107	0.00358528	0.0320951	0.000273224	0.218801	200.911	2.51687	203.647	1.70632	98.6566
	D	CG316-8	0.214962	0.00391466	0.0312278	0.000293017	0.212756	195.863	2.90441	198.228	1.83145	―
	D	CG316-9	0.49217	0.00974507	0.0205656	0.000239855	0.487119	402.945	6.27956	131.229	1.51487	―
	D	CG316-10	1.08905	0.0186023	0.0332406	0.000325874	1.07787	742.594	7.95239	210.798	2.03282	―
	D	CG316-11	0.287924	0.00484872	0.026452	0.000235632	0.284969	254.591	3.29881	168.304	1.47967	―
	C	CG316-12	0.472953	0.00768288	0.0292902	0.000253421	0.468098	389.874	4.48972	186.105	1.58698	209.492
	C	CG316-13	0.221418	0.00563495	0.0315641	0.000372092	0.221562	203.209	4.56815	200.33	2.32484	101.437
	C	CG316-14	0.209364	0.00547702	0.0315928	0.000379049	0.2095	193.133	4.49765	200.509	2.36824	96.3215
	C	CG316-15	0.235474	0.00555967	0.033223	0.000363753	0.235628	214.834	4.40007	210.688	2.2691	101.968
	D	CG316-16	0.215408	0.00585995	0.0309396	0.000389995	0.215549	198.198	4.81889	196.426	2.43816	―
	C	CG316-17	0.257633	0.00513596	0.0255117	0.000232199	0.2578	232.893	3.8556	162.396	1.45945	143.41
	C	CG316-18	0.225222	0.00454451	0.0312596	0.000284798	0.225368	206.368	3.50387	198.427	1.78003	104.002
	C	CG316-19	0.219162	0.00500341	0.0319825	0.000333836	0.219304	201.331	3.98641	202.944	2.08502	99.2049
	C	CG316-20	0.225273	0.00483998	0.0322087	0.000315185	0.225419	206.41	3.78884	204.357	1.96811	101.005
	C	CG316-21	0.355994	0.00683922	0.0332488	0.000290627	0.356225	309.393	4.70091	210.849	1.81296	146.737
	C	CG316-22	0.222177	0.00530261	0.0322147	0.000353841	0.222321	203.84	4.24946	204.394	2.20944	99.7287
	*C : Concordia Sample *D : Discordia Sample **concordance (%) : [(207Pb/235U Age / 206Pb/238U Age)]*100

## Sheet: Chumkiri (CG318)
	Table S1. U–Pb dating results for zircons of granitic rocks from southwestern Cambodia.
	Chumkiri (CG318)
	type*	Sample	207Pb/235U	±2σ	206Pb/238U	±2σ	error correlation	207Pb/235U Age (Ma)	±2σ	206Pb/238U Age (Ma)	±2σ	concordance (%)	excluded	reason
	C	CG318-1	0.337777	0.0179464	0.0467524	0.00173636	0.699019	295.486	13.6214	294.552	10.6933	100.317
	C	CG318-2	0.341299	0.0154328	0.0476683	0.00162979	0.756124	298.156	11.6828	300.191	10.0283	99.3221
	D	CG318-3	0.368787	0.020371	0.048259	0.00184546	0.692294	318.754	15.1114	303.824	11.3489	―
	C	CG318-4	0.334644	0.0171116	0.0471705	0.0017148	0.710946	293.105	13.0183	297.126	10.5564	98.6465
	C	CG318-5	0.324043	0.0161377	0.0449141	0.00160781	0.718813	285.008	12.3757	283.221	9.91913	100.631
	C	CG318-6	0.334508	0.0160519	0.0461932	0.00162516	0.733157	293.002	12.2134	291.107	10.0139	100.651
	C	CG318-7	0.325705	0.0156166	0.0452926	0.00159117	0.732705	286.282	11.9611	285.556	9.81292	100.254
	C	CG318-8	0.333233	0.0189302	0.0462513	0.00178204	0.678246	292.031	14.4171	291.466	10.9799	100.194
	C	CG318-9	0.339819	0.0168809	0.0468257	0.00167807	0.721401	297.035	12.7932	295.004	10.3337	100.688
	C	CG318-10	0.326899	0.0172306	0.0459311	0.00169479	0.700039	287.195	13.1854	289.492	10.4455	99.2066
	C	CG318-11	0.351205	0.0172249	0.0491107	0.00175101	0.726971	305.627	12.9439	309.059	10.7593	98.8895
	C	CG318-12	0.343937	0.019359	0.0464084	0.00178315	0.682636	300.151	14.6263	292.433	10.9851	102.639
	D	CG318-13	0.353437	0.017261	0.0462922	0.00164797	0.728935	307.303	12.9497	291.718	10.1535	―
	C	CG318-14	0.360767	0.012571	0.0486439	0.00126497	0.746294	312.787	9.38029	306.191	7.77628	102.154
	D	CG318-15	0.344802	0.0113789	0.0459963	0.00116002	0.764206	300.804	8.59158	289.894	7.14912	―
	C	CG318-16	0.334141	0.0163863	0.0471166	0.00147844	0.63985	292.722	12.4712	296.795	9.10177	98.6277
	C	CG318-17	0.331297	0.0125942	0.0468892	0.00126448	0.70939	290.556	9.60565	295.395	7.78627	98.3618
	C	CG318-18	0.341921	0.0139396	0.0475514	0.0013386	0.690499	298.626	10.5476	299.471	8.23745	99.718
	C	CG318-19	0.339065	0.0147424	0.0477002	0.00139139	0.67088	296.463	11.1788	300.387	8.56112	98.6939
	D	CG318-20	0.328538	0.0103232	0.0468111	0.00114956	0.78155	288.449	7.88985	294.914	7.07916	―
	C	CG318-21	0.342272	0.0139273	0.0466556	0.00131191	0.691043	298.892	10.5355	293.956	8.08013	101.679
	C	CG318-22	0.331182	0.0143986	0.046272	0.00134678	0.669455	290.468	10.9828	291.593	8.29792	99.614
	C	CG318-23	0.336528	0.00853677	0.0464185	0.00104958	0.891358	294.538	6.48553	292.495	6.46589	100.698
	C	CG318-24	0.339548	0.0130552	0.0472136	0.00128482	0.707768	296.829	9.89593	297.392	7.90907	99.8107
	D	CG318-25	0.673849	0.0225062	0.0486113	0.00131262	0.808468	523.05	13.6526	305.99	8.06943	―
	*C : Concordia Sample *D : Discordia Sample **concordance (%) : [(207Pb/235U Age / 206Pb/238U Age)]*100

## Sheet: Phnom Tamao (CG323)
	Table S1. U–Pb dating results for zircons of granitic rocks from southwestern Cambodia.
	Phnom Tamao (CG323)
	type*	Sample	207Pb/235U	±2σ	206Pb/238U	±2σ	error correlation	207Pb/235U Age (Ma)	±2σ	206Pb/238U Age (Ma)	±2σ	concordance (%)	excluded	reason
	C	CG323-1	0.225304	0.0096126	0.0318571	0.000969303	0.713153	206.315	7.96575	202.161	6.05562	102.055
	C	CG323-2	0.228182	0.00979932	0.0326889	0.000997421	0.710501	208.697	8.10146	207.355	6.22626	100.647
	C	CG323-3	0.214559	0.0100813	0.0309069	0.000976539	0.672454	197.371	8.4281	196.222	6.10644	100.586
	D	CG323-4	0.23628	0.00939638	0.0295731	0.000876299	0.74511	215.369	7.71745	187.876	5.48673	―
	D	CG323-5	0.250133	0.0111794	0.0276376	0.000861089	0.697107	226.684	9.08015	175.746	5.40165	―
	C	CG323-6	0.221326	0.00897953	0.0317365	0.000947014	0.735489	203.013	7.46538	201.407	5.91706	100.797
	C	CG323-7	0.213874	0.0165009	0.0303614	0.00124092	0.529753	196.799	13.8027	192.81	7.76377	102.069
	C	CG323-8	0.223915	0.0104274	0.0316244	0.000997477	0.677311	205.163	8.65078	200.707	6.23303	102.22
	C	CG323-9	0.217657	0.00930192	0.0316001	0.000961398	0.711893	199.958	7.75671	200.555	6.00773	99.7023
	C	CG323-10	0.221164	0.0144973	0.0320422	0.00119575	0.569304	202.878	12.0543	203.317	7.46895	99.784
	D	CG323-11	0.250563	0.0100758	0.0288127	0.000857808	0.740362	227.033	8.18093	183.113	5.37492	―
	C	CG323-12	0.219081	0.0104831	0.0306774	0.000978375	0.666501	201.145	8.7315	194.786	6.11928	103.264
	C	CG323-13	0.214533	0.00903737	0.0312136	0.000944199	0.718078	197.35	7.55549	198.14	5.90246	99.6013
	※	CG323-14	0.219303	0.00692903	0.0301876	0.000506072	0.530587	201.33	5.7702	191.722	3.16675	―	〇	crack
	※	CG323-15	0.508055	0.0136022	0.0215222	0.000341174	0.592095	417.14	9.15843	137.269	2.15301	―	〇	crack
	C	CG323-16	0.2178	0.00713872	0.0307209	0.000527907	0.524276	200.077	5.95216	195.058	3.30168	102.573
	※	CG323-17	0.2347	0.00597385	0.0308023	0.000449338	0.573123	214.071	4.91273	195.568	2.81006	―	〇	inclusion
	C	CG323-18	0.210856	0.00671034	0.0304389	0.000510308	0.5268	194.271	5.62706	193.295	3.19248	100.505
	※	CG323-19	0.349787	0.0115519	0.0217073	0.000404184	0.563797	304.561	8.68998	138.437	2.55018	―	〇	crack
	C	CG323-20	0.214494	0.00592752	0.0302716	0.000463238	0.553746	197.317	4.95573	192.248	2.89848	102.636
	C	CG323-21	0.217558	0.00668883	0.0313712	0.000515309	0.534272	199.875	5.57815	199.124	3.22086	100.377
	D	CG323-22	0.3568	0.00971022	0.0293703	0.000460308	0.575885	309.823	7.2668	186.606	2.88267	―
	C	CG323-23	0.214342	0.00730037	0.0313634	0.000552556	0.517268	197.19	6.10427	199.075	3.45368	99.0528
	C	CG323-24	0.217355	0.0081982	0.0316943	0.00060252	0.504013	199.706	6.83803	201.144	3.76477	99.2853
	*C : Concordia Sample *D : Discordia Sample **concordance (%) : [(207Pb/235U Age / 206Pb/238U Age)]*100

## Sheet: Ba Phnom　(Ilmenite) (CG402)
	Table S1. U–Pb dating results for zircons of granitic rocks from southwestern Cambodia.
	Ba Phnom (Ilmenite) (CG402)
	type*	Sample	207Pb/235U	±2σ	206Pb/238U	±2σ	error correlation	207Pb/235U Age (Ma)	±2σ	206Pb/238U Age (Ma)	±2σ	concordance (%)	excluded	reason
	C	CG402-1	0.256193	0.00490251	0.0363826	0.000373607	0.536625	231.595	3.96271	230.37	2.32	100.532
	D	CG402-2	0.939316	0.0184781	0.0421719	0.000499959	0.602649	672.524	9.67473	266.28	3.09	―
	D	CG402-3	0.785332	0.0153869	0.0410158	0.000476106	0.592456	588.52	8.75106	259.13	2.95	―
	C	CG402-4	0.259659	0.00691074	0.0361646	0.000497029	0.516388	234.392	5.5706	229.02	3.09	102.346
	D	CG402-5	0.278689	0.00540643	0.0362813	0.000379561	0.539272	249.617	4.29315	229.74	2.36	―
	D	CG402-6	0.280069	0.0062832	0.036051	0.000429811	0.531429	250.713	4.98399	228.31	2.67	―
	D	CG402-7	0.276281	0.00662404	0.0359865	0.000454855	0.527184	247.703	5.26995	227.91	2.83	―
	※	CG402-8	0.394653	0.00792578	0.0277612	0.000311386	0.558514	337.763	5.7704	176.52	1.95	―	〇	crack
	D	CG402-9	0.264807	0.00576918	0.0361961	0.000417099	0.528924	238.533	4.63148	229.21	2.59	―
	D	CG402-10	0.401693	0.00935671	0.0376545	0.000491835	0.560755	342.875	6.77798	238.28	3.06	―
	D	CG402-11	0.262079	0.00613673	0.036392	0.000446315	0.523758	236.341	4.9372	230.43	2.78	―
	C	CG402-12	0.261868	0.00769018	0.0364115	0.000548533	0.512991	236.171	6.18803	230.55	3.41	102.438
	D	CG402-13	0.26057	0.00526506	0.0362322	0.00039023	0.533025	235.126	4.24098	229.44	2.43	―
	C	CG402-14	0.25596	0.0074868	0.0360977	0.000817682	0.77443	231.406	6.05271	228.599	5.08747	101.228
	D	CG402-15	0.257849	0.0060311	0.0361411	0.000757115	0.89563	232.932	4.86853	228.869	4.71044	―
	D	CG402-16	0.270964	0.00668174	0.0359976	0.000767848	0.865017	243.464	5.33809	227.976	4.77788	―
	※	CG402-17	0.472263	0.0107047	0.0314612	0.000658195	0.922975	392.751	7.38275	199.687	4.11358	―	〇	crack
	D	CG402-18	0.303084	0.00862846	0.0363924	0.000824146	0.795468	268.806	6.72343	230.433	5.12623	―
	D	CG402-19	0.303807	0.00768917	0.0362345	0.000783007	0.853811	269.369	5.9882	229.45	4.87109	―
	※	CG402-20	0.298637	0.00716441	0.0347115	0.000735536	0.88327	265.335	5.60174	219.968	4.5825	―	〇	crack
	※	CG402-21	0.500823	0.0142709	0.0347125	0.000813478	0.822415	412.259	9.65502	219.975	5.06809	―	〇	inclusion
	D	CG402-22	0.262479	0.00690881	0.0353875	0.00077129	0.828053	236.662	5.5566	224.179	4.80212	―
	C	CG402-23	0.259922	0.00789332	0.0367907	0.000847163	0.758249	234.604	6.3613	232.91	5.26738	100.727
	D	CG402-24	0.263004	0.00853542	0.0356275	0.000845785	0.731496	237.085	6.86199	225.673	5.26471	―
	*C : Concordia Sample *D : Discordia Sample **concordance (%) : [(207Pb/235U Age / 206Pb/238U Age)]*100

[truncated: 4 more sheets: Ba Phnom  (Magnetite)  (CG405), Phnom Da (CG407), Phnom Rab Bat (CG409), Ratanakmundol  (CG411B)]
